# Supplementary material for: Organizational readiness to change assessment (ORCA): Development of an instrument based on the Promoting Action on Research in Health Services (PARIHS) framework
Source: Implement Sci. 2009 Jul 14;4:38. doi: 10.1186/1748-5908-4-38 (PMC2716295; doi:10.1186/1748-5908-4-38)
Supplement: Additional file 2 — Tables of missing values. This file contains two tables, one showing missing values by observation, and the other showing missing values by item. [file 1748-5908-4-38-S2.xls]

## Sheet: Missing values by observation
Additional file 2, Table 1: Missing values by observation
Number of items missing within an observations	Number of observations		Proportion of sample	Cumulative proportion
0	80	70.8	0.708	0.708	70.8
1	14	12.39	0.1239	0.8319	83.19
2	3	2.65	0.0265	0.8584	85.84
3	1	0.88	0.0088	0.8673	86.73
4	4	3.54	0.0354	0.9027	90.27
5	2	1.77	0.0177	0.9204	92.04
9	1	0.88	0.0088	0.9292	92.92
12	1	0.88	0.0088	0.9381	93.81
13	1	0.88	0.0088	0.9469	94.69
19	1	0.88	0.0088	0.9558	95.58
31	1	0.88	0.0088	0.9646	96.46
35	1	0.88	0.0088	0.9735	97.35
36	1	0.88	0.0088	0.9823	98.23
66	1	0.88	0.0088	0.9912	99.12
75	1	0.88	0.0088	1	100
Total	113	100	1

## Sheet: Missing values by item
Additional file 2, Table 2: Missing values by item
Suscale	Item	#miss		Suscale	Item	#miss		Subscale	Item	#miss
Research evidence	q3a	1		Measurement (leadership feedback)	q9a	3		Implementation team roles	q15a	5
	q3b	1			q9b	3			q15b	5
	q3c	3			q9c	3			q15c	6
	q3d	1			q9d	3			q15d	5
	q3e	1
				Opinion leaders	q10a	5		Implementation plan	q16a	5
Clinical experience	q4a	2			q10b	6			q16b	6
	q4b	4			q10c	5			q16c	6
	q4c	3			q10d	5			q16d	7
	q4d	2
				General resources	q11a	3		Project communication	q17a	6
Patient experience	q5a	3			q11b	3			q17b	6
	q5b	4			q11c	4			q17c	6
	q5c	4			q11d	3			q17d	6
	q5d	2
				Leaders practices	q12a	2		Project progress tracking	q18a	7
Leader culture	q6a	2			q12b	2			q18b	7
	q6b	2			q12c	3			q18c	8
	q6c	4			q12d	3			q18d	7
Staff culture	q7a	2		Clinical champion	q13a	7		Project resources and context	q19a	7
	q7b	3			q13b	7			q19b	7
	q7c	2			q13c	7			q19c	8
	q7d	2			q13d	7			q19d	7
									q19e	7
Leadership behavior	q8a	2		Leadership implementation roles	q14a	6			q19f	8
	q8b	2			q14b	7
	q8c	2			q14c	6		Project evaluation	q20a	8
	q8d	2			q14d	7			q20b	7
									q20c	7
									q20d	7
									q20e	8
